# Supplementary material for: Normative Data of Extended High Frequency Audiometry in Normal Hearing Subjects with Different Aged Groups
Source: Audiol Res. 2024 Dec 9;14(6):1084–92. doi: 10.3390/audiolres14060089 (PMC11674001; doi:10.3390/audiolres14060089)
Supplement: Supplementary file 1 [file audiolres-14-00089-s001.zip]

Archive with 1 entries (1 files):
- audiolres-3302015-supplementary.pdf
